# Supplementary material for: A Pilot Randomized Controlled Trial and Multi-Omics Analysis of Electrolysed Alkaline Water: Impacts on Gut Microbiota and Metabolic Signatures in Hyperuricemia
Source: Nutrients. 2025 Dec 28;18(1):107. doi: 10.3390/nu18010107 (PMC12787813; doi:10.3390/nu18010107)
Supplement: Supplementary file 1 [file nutrients-18-00107-s001.zip]

Archive with 1 entries (1 files):
- nutrients-4027817-supplementary.pdf
